# Supplementary material for: G-quadruplex RNA motifs influence gene expression in the malaria parasite Plasmodium falciparum
Source: Nucleic Acids Res. 2021 Nov 18;49(21):12486–501. doi: 10.1093/nar/gkab1095 (PMC8643661; doi:10.1093/nar/gkab1095)
Supplement: gkab1095_Supplemental_Files [file gkab1095_supplemental_files.zip]

Archive with 9 entries (9 files):
- Merged Supp figs and legends.pdf
- Supp Table 1 Predicted PQSs.xlsx
- Supp table 2a-c new.xlsx
- Supp table 5 Dan.xlsx
- Supp Table now3 Oligo_list.xlsx
- Supplementary Data File 1.xlsx
- Supplementary Data File 2.xlsx
- Supplementary_Data File3.xlsx
- Supp_Table now4 Stats.xlsx
