# Supplementary material for: G-quadruplex RNA motifs influence gene expression in the malaria parasite Plasmodium falciparum
Source: Nucleic Acids Res. 2021 Nov 18;49(21):12486–501. doi: 10.1093/nar/gkab1095 (PMC8643661; doi:10.1093/nar/gkab1095)
Supplement: gkab1095_Supplemental_Files [file gkab1095_supplemental_files.zip › Supp table 2a-c new.xlsx]

## Sheet: Sheet1
Supplementary Table 2A
Genomic Regions	G4-seq (K+) DNA G4s	G4-seq (K+/PDS) DNA G4s
Intergenic / Intronic	68	102
Exonic-sense	55	144
Exonic-antisense	50	80
Total	173	326
Supplementary Table 2B
	rG4 motif type	Exonic-sense	Exonic-sense
		G4-seq (K+)	G4-seq (K+/PDS)
		DNA G4s	DNA G4s
Matches	Canonical	0	0
	Longloop	0	0
	Bulges	1	9
	Two-quartet	4	12
	Potential rG4s	3	12
	Potential rG3s	0	2
	G>=40%	0	0
No match with rG4-seq peaks		47	109
Total		55	144
Supplementary Table 2C
		Exonic-sense	Exonic-sense
		G4-seq (K+)	G4-seq (K+/PDS)
		DNA G4s	DNA G4s
Resides within CDS	Overlaps with peptide LCR	8	47
	No overlap with peptide LCR	18	46
Resides outside CDS		29	51
Total		55	144
