# Supplementary material for: G-quadruplex RNA motifs influence gene expression in the malaria parasite Plasmodium falciparum
Source: Nucleic Acids Res. 2021 Nov 18;49(21):12486–501. doi: 10.1093/nar/gkab1095 (PMC8643661; doi:10.1093/nar/gkab1095)
Supplement: gkab1095_Supplemental_Files [file gkab1095_supplemental_files.zip › Supp table 5 Dan.xlsx]

## Sheet: Rad54 gene rG4 variants
Key
Deletion	Sequences highlighted in BOLD RED have been deleted from the reference sequence
SNP	Nucleotides highlighted in BOLD BLUE are SNPs
Insertion	Sequences highlighted in BOLD PINK have been inserted into the reference sequence
Bold/underline	Bases forming part of the rG4 motif
rG4-disruptive Variants:
Chromosome	Position	Reference sequence	Total number of alleles sequenced	Variant sequence	Variant allele count	Variant sequence	Variant allele count	Variant sequence	Variant allele count	Variant sequence	Variant allele count	Variant sequence	Variant allele count	Total Number of variant alleles	Comments
Pf3D7_08_v3	215221	CGACGAAGAAGATGAATTTGATGATGATGATGATGAGGAGGAGGAGGAAAACGACGACGATAAT	13840	CGACGAAGAAGATGAATTTGATGATGATGATGATGAGGAGGAGGAGGAAAACGACGACGATAAT	2									2	Rare large deletion of 21 codons, including rG4 motif
Pf3D7_08_v3	215242	TGATGATGATGATGAG	12580	TGATGATGATGATGAG	1									1	Rare deletion of 5 codons, removing the first G from the rG4 motif
Pf3D7_08_v3	215245	TGATGATGATGAG	13448	TGATGATGATGAG	3									3	Rare deletion of 4 codons, removing the first G from the rG4 motif
Pf3D7_08_v3	215248	TGATGATGAGGAG	13482	TGATGATGAGGAG	48									48	Relatively common deletion of 3 codons, removing the first G from the rG4 motif
Pf3D7_08_v3	215251	TGATGAGGAG	13476	TGATGAGGAG	16	TGATGAGGAG	2							18	Rare deletions of 2 or 3 codons, removing the first G, or first 3 Gs, of the rG4 motif
Pf3D7_08_v3	215254	TGAGGAGGAG	13726	TGAGGAGGAG	11831	TGAGGAGGAG	2							11833	Common deletion (86% of all strains) of a single GAG codon, removing the first G of the rG4 motif
Pf3D7_08_v3	215257	G	13720	T	274	GAT	78	GGAGGAGGAAAACGACGACGATAATGACGAAGAAGATGAATTTGTTGAT	7	GATGAT	9	GGAGGAGGAAAACGACGACGATAATGACGAAGAAGATGAATTTGATGATGATGATGAT	4	372	Common SNP (~2% of all strains) altering the first G of the rG4 motif. Relatively common 2nt insertion disrupting the first G-doublet of the motif (and causing frameshift). 3 other rare insertions also disrupt the motif at this position.
Pf3D7_08_v3	215260	GGAGGAGGAAAACGACGAC	13878	TGAGGAGGAAAACGACGAC	15	AGAGGAGGAAAACGACGAC	2	GGAGGAGGAAAACGACGAC	3					20	Two rare SNPs altering the second G doublet of the rG4 motif. A rare 6-codon deletion removing 3 of the 4 G-doublets in the motif
Pf3D7_08_v3	215266	GGAA	13870	CGAA	21									21	A rare SNP altering the final G-doublet of the motif
Potential rG4-stabilising variants
Chromosome	Position	Reference sequence	Total number of alleles sequenced	Variant sequence	Variant allele count	Variant sequence	Variant allele count	Variant sequence	Variant allele count	Total number of variant alleles
Pf3D7_08_v3	215254	TGAGGAGGAG	13726	GGAGGAGGAG	13	TGAGGAGGAGGAG	2	TGAGGAGGAGGAGGAG	1	16					A rare SNP adding a 5th G-doublet to the rG4 motif. 2 rare insertions adding G-doublets to the rG4 motif
