# Supplementary material for: G-quadruplex RNA motifs influence gene expression in the malaria parasite Plasmodium falciparum
Source: Nucleic Acids Res. 2021 Nov 18;49(21):12486–501. doi: 10.1093/nar/gkab1095 (PMC8643661; doi:10.1093/nar/gkab1095)
Supplement: gkab1095_Supplemental_Files [file gkab1095_supplemental_files.zip › Supplementary_Data File3.xlsx]

## Sheet: G4seq_K_overlaps_gene_names
Chromosome	Start	End	G4seq Condition	G4seq score	Strand	Matched rG4-seq motif type	Gene region	Gene name	Overlaps with peptide LCR	Local peptide sequence with LCR
Pf3D7_01_v3	100041	100101	K	27.1	+	two-quartet	CDS	ring-infected erythrocyte surface antigen	FALSE
Pf3D7_01_v3	148839	148929	K	26.9	-	potential_G-quadruplex_&_G>=40%	CDS	zinc-carboxypeptidase%2C putative	FALSE
Pf3D7_03_v3	847993	848113	K	33.4	+	two-quartet	3UTR	T-complex protein 1 subunit epsilon	FALSE
Pf3D7_04_v3	788671	788791	K	28.6	-	potential_G-quadruplex_&_G>=40%	CDS	cdc2-related protein kinase 1	FALSE
Pf3D7_06_v3	644098	644173	K	31.3	+	potential_G-quadruplex_&_G>=40%	CDS	cdc2-related protein kinase 5	FALSE
Pf3D7_06_v3	1025156	1025231	K	28.4	+	two-quartet	3UTR	sphingomyelin synthase 2%2C putative	FALSE
Pf3D7_06_v3	1025156	1025231	K	28.4	+	two-quartet	5UTR,CDS	conserved Plasmodium protein%2C unknown function	FALSE
Pf3D7_08_v3	259134	259194	K	25.3	+	two-quartet	CDS	conserved Plasmodium membrane protein%2C unknown function	TRUE	IPIQNNNNNNNHDNNNIGYLVGGGGKNFIDEEVNIVKCNEKY
Pf3D7_14_v3	259156	259306	K	49.1	+	bulges	CDS	rRNA 2'-O-methyltransferase fibrillarin%2C putative	TRUE	GSNWKGFNGGRGGGGGGRGGGGGGRGGGGGGRGGGGGRGGGGGRGNK

## Sheet: G4seq_PDS_overlaps_gene_names
Chromosome	Start	End	G4seq Condition	G4seq score	Strand	Matched rG4-seq motif type	Gene region	Gene name	Overlaps with peptide LCR	Local peptide sequence with LCR
Pf3D7_01_v3	148785	148995	PDS	59.5	-	potential_G-quadruplex_&_G>=40%	CDS	zinc-carboxypeptidase%2C putative	FALSE
Pf3D7_03_v3	753699	753819	PDS	46.6	+	bulges	CDS	DNA-directed RNA polymerase II subunit RPB1	TRUE	QKEDNIVNNNNDNNDDDEEEEEEEEDFLFGDHNVSPKNTKD
Pf3D7_03_v3	847998	848133	PDS	49.9	+	two-quartet	3UTR	T-complex protein 1 subunit epsilon	FALSE
Pf3D7_04_v3	114582	114702	PDS	37.9	-	two-quartet	CDS,3UTR	Plasmodium exported protein (PHISTa)%2C unknown function	TRUE	EVKQGGKKEEVKQGGKKEEVKQGGKKEEVKQGGKKEEVKQG
Pf3D7_04_v3	179309	179459	PDS	36.8	+	bulges	CDS	conserved Plasmodium protein%2C unknown function	TRUE	KRRRKDEKERDRERERERERERERRRYVEREKRRIMERERRRAMERQEEMERERE
Pf3D7_04_v3	454861	454996	PDS	50.6	-	two-quartet	CDS	replication protein A1%2C large subunit	FALSE
Pf3D7_04_v3	788644	788794	PDS	47.7	-	potential_G-quadruplex_&_G>=40%	CDS	cdc2-related protein kinase 1	FALSE
Pf3D7_04_v3	921950	922070	PDS	39.7	+	two-quartet	CDS	transcription factor with AP2 domain(s)	FALSE
Pf3D7_04_v3	924545	924665	PDS	57.3	+	two-quartet	CDS	transcription factor with AP2 domain(s)	FALSE
Pf3D7_04_v3	925565	925670	PDS	47.2	+	bulges	CDS	transcription factor with AP2 domain(s)	FALSE
Pf3D7_06_v3	156162	156297	PDS	42.9	-	potential_G-quadruplex_&_G>=40%	CDS	centrosomal protein CEP76%2C putative	FALSE
Pf3D7_06_v3	566695	566905	PDS	47.4	+	potential_G-quadruplex_&_G>=40%	CDS	transcription factor with AP2 domain(s)	FALSE
Pf3D7_06_v3	887383	887488	PDS	35.3	+	bulges	CDS	conserved Plasmodium protein%2C unknown function	FALSE
Pf3D7_08_v3	1222160	1222265	PDS	42.8	-	two-quartet	CDS	conserved Plasmodium protein%2C unknown function	TRUE	EKNDNPFNNNNEEEEEKEKEKEKEHQPHQGNQINNDNNSNQ
Pf3D7_08_v3	182276	182426	PDS	36.1	+	potential_G-quadruplex_&_G>=40%	CDS	adenylyl cyclase beta	FALSE
Pf3D7_08_v3	408987	409107	PDS	44	+	potential_G-quadruplex_&_G>=40%	CDS,3UTR	conserved Plasmodium protein%2C unknown function	FALSE
Pf3D7_08_v3	408987	409107	PDS	44	+	potential_G-quadruplex_&_G>=40%	5UTR	AP-3 complex subunit delta%2C putative	FALSE
Pf3D7_08_v3	687952	688072	PDS	42.6	+	bulges	CDS	DNA/RNA-binding protein Alba 1	TRUE	RGSGYGGNFGRGGYRSGGGMGGGFRGGFRGGFRGGRDGGYRGGNRGGSRSGFRGGRGGFRGGRA
Pf3D7_11_v3	1197512	1197677	PDS	61	-	bulges	CDS	serpentine receptor%2C putative	TRUE	SLIDEEEEEEEEEEEEEEEEEEEEEEEEEEEEEEEEEEEEEEEKKYQ
Pf3D7_11_v3	1624620	1624815	PDS	55.6	-	potential_G-quadruplex_&_G>=40%	CDS	conserved Plasmodium protein%2C unknown function	TRUE	KLEEEKLEEEKLEEEKLEEEKLEDENVEDENVEEEKLEEE
Pf3D7_11_v3	374350	374560	PDS	42.4	-	bulges	CDS	heat shock protein DnaJ homologue Pfj2	FALSE
Pf3D7_11_v3	664885	664990	PDS	43.9	-	two-quartet	3UTR	tyrosine--tRNA ligase	FALSE
Pf3D7_12_v3	1025919	1026024	PDS	36.8	-	potential_G-quadruplex_&_G>=40%	CDS	conserved Plasmodium protein%2C unknown function	FALSE
Pf3D7_12_v3	1360351	1360486	PDS	48.6	+	two-quartet	3UTR	conserved protein%2C unknown function	FALSE
Pf3D7_12_v3	1419756	1419861	PDS	40.2	+	potential_G-quadruplex_&_G>=40%	CDS	bromodomain protein%2C putative	FALSE
Pf3D7_12_v3	655095	655200	PDS	35.3	+	potential_G-triplex_&_G>=40%	CDS	conserved Plasmodium membrane protein%2C unknown function	FALSE
Pf3D7_13_v3	1319578	1319698	PDS	55.9	-	two-quartet	CDS	glutamine--tRNA ligase%2C putative	FALSE
Pf3D7_13_v3	260645	260765	PDS	42.8	-	two-quartet	CDS	conserved Plasmodium protein%2C unknown function	FALSE
Pf3D7_13_v3	377336	377456	PDS	37.8	-	two-quartet	CDS	conserved Plasmodium protein%2C unknown function	TRUE	SKQKGDDINGGINGGINGGINGGINGGITDKLNDNINCVI
Pf3D7_13_v3	903506	903761	PDS	43.7	+	potential_G-triplex_&_G>=40%	CDS	splicing factor 1	FALSE
Pf3D7_14_v3	1234942	1235062	PDS	40.8	-	bulges	CDS	conserved Plasmodium protein%2C unknown function	TRUE	GFFKNIFKKVFKRKKGKEGDEGEGEGEGEEEFHNEEVESKGKEKKKK
Pf3D7_14_v3	1244307	1244442	PDS	54.9	+	two-quartet	CDS	succinyl-CoA ligase [ADP-forming] subunit beta%2C putative	FALSE
Pf3D7_14_v3	1407341	1407596	PDS	43.9	-	potential_G-quadruplex_&_G>=40%	CDS	mitochondrial import inner membrane translocase subunit TIM17%2C putative	FALSE
Pf3D7_14_v3	259136	259316	PDS	62.5	+	bulges	CDS	rRNA 2'-O-methyltransferase fibrillarin%2C putative	TRUE	GSNWKGFNGGRGGGGGGRGGGGGGRGGGGGGRGGGGGRGGGGGRGNK
Pf3D7_14_v3	509104	509239	PDS	47.4	-	potential_G-quadruplex_&_G>=40%	3UTR	deoxyhypusine synthase	FALSE
Pf3D7_14_v3	891232	891352	PDS	36.7	-	potential_G-quadruplex_&_G>=40%	CDS	copper transporter%2C putative	FALSE
