# Supplementary material for: G-quadruplex RNA motifs influence gene expression in the malaria parasite Plasmodium falciparum
Source: Nucleic Acids Res. 2021 Nov 18;49(21):12486–501. doi: 10.1093/nar/gkab1095 (PMC8643661; doi:10.1093/nar/gkab1095)
Supplement: gkab1095_Supplemental_Files [file gkab1095_supplemental_files.zip › Supp_Table now4 Stats.xlsx]

## Sheet: (A) AP2
AP2 (PF3D7_0934400) in vitro translation
Compare each cell mean with the other cell mean in that column
AP2 WT - AP2 G4mut
Number of families	1
Number of comparisons per family	3
Alpha	0.05
Bonferroni's multiple comparisons test	Mean Diff.	95.00% CI of diff.	Significant?	Summary	Adjusted P Value
no ion	21116	-15611 to 57843	No	ns	0.408
Li+	-28023	-64750 to 8703	No	ns	0.1664
K+	-89603	-126330 to -52877	Yes	****	<0.0001
Test details	Mean 1	Mean 2	Mean Diff.	SE of diff.	N1	N2	t	DF
no ion	147839	126723	21116	13214	3	3	1.598	12
Li+	93517	121541	-28023	13214	3	3	2.121	12
K+	117065	206669	-89603	13214	3	3	6.781	12

## Sheet: (B) Rif12
Rifin 12 (PF3D7_1254400) in vitro translation
Compare each cell mean with the other cell mean in that column
Rif12_WT - Rif12_G4mut
Number of families	1
Number of comparisons per family	3
Alpha	0.05
Bonferroni's multiple comparisons test	Mean Diff.	95.00% CI of diff.	Significant?	Summary	Adjusted P Value
no ion	32207	-8725 to 73139	No	ns	0.1478
Li+	-7706	-48638 to 33226	No	ns	>0.9999
K+	-983	-41915 to 39949	No	ns	>0.9999
Test details	Mean 1	Mean 2	Mean Diff.	SE of diff.	N1	N2	t	DF
no ion	106688	74481	32207	14727	3	3	2.187	12
Li+	63332	71038	-7706	14727	3	3	0.5233	12
K+	66058	67041	-983	14727	3	3	0.06675	12
